# Supplementary material for: A distributed computing model for big data anonymization in the networks
Source: PLoS One. 2023 Apr 28;18(4):e0285212. doi: 10.1371/journal.pone.0285212 (PMC10146481; doi:10.1371/journal.pone.0285212)
Supplement: S1 Data — (XLSX) [file pone.0285212.s001.xlsx]

## Sheet: Sheet1
					l-diversity	k'=3
	k=10				k=60				k=120			k=200
	MapReduce-Mondrian	City Block clustering			MapReduce-Mondrian	City Block clustering			MapReduce-Mondrian	City Block clustering		MapReduce-Mondrian	City Block clustering
l=4	0.291	0.247		l=4	0.309	0.274		l=4	0.325	0.277	l=4	0.346	0.321
l=5	0.331	0.276		l=5	0.344	0.303		l=5	0.357	0.325	l=5	0.385	0.358
l=6	0.378	0.324		l=6	0.392	0.346		l=6	0.409	0.366	l=6	0.441	0.393

## Sheet: Sheet2
				k=10	k=60	k=120	k=200
			l=4	423	288	187	102
			l=5	441	302	203	123
			l=6	466	327	229	146

## Sheet: Sheet3
				Accuracy
			Map-reduce Mondrian			City-Bolck
			k=10	k=60	k=120	k=10	k=60	k=120
		DT	0.5216	0.5201	0.5183	0.5318	0.5271	0.5232
		KNN	0.6782	0.6743	0.6692	0.6912	0.6843	0.6778

## Sheet: Sheet4
				F-measure
			Map-reduce Mondrian			City-Bolck
			k=10	k=60	k=120	k=10	k=60	k=120
		DT	0.4601	0.4569	0.4542	0.4705	0.4645	0.4615
		KNN	0.6515	0.6442	0.6394	0.6628	0.6558	0.6512
